# Supplementary material for: A Novel Regulator PepR Regulates the Expression of Dipeptidase Gene pepV in Bacillus thuringiensis
Source: Microorganisms. 2024 Mar 14;12(3):579. doi: 10.3390/microorganisms12030579 (PMC10975445; doi:10.3390/microorganisms12030579)
Supplement: Supplementary file 1 [file microorganisms-12-00579-s001.zip]

Archive with 1 entries (1 files):
- microorganisms-2907715-supplementary.pdf
